# Supplementary material for: (4S,5S,6S)-4-Hy­droxy-3-meth­oxy-5-methyl-5,6-ep­oxy­cyclo­hex-2-en-1-one
Source: Acta Crystallogr Sect E Struct Rep Online. 2010 Aug 11;66(Pt 9):o2263. doi: 10.1107/S1600536810030850 (PMC3008014; doi:10.1107/S1600536810030850)
Supplement: Supplementary file 2 [file e-66-o2263-Isup2.hkl]

#
# h,k,l, Fc-squared, Fo-squared, sigma(Fo-squared) and status flag
#
data_I
_shelx_title ' s531265_0m in P 21 21 21'
_shelx_refln_list_code          4
_shelx_F_calc_maximum      114.97
_exptl_crystal_F_000       360.00
_reflns_d_resolution_high  0.6515
 
loop_
 _symmetry_equiv_pos_as_xyz
 'x, y, z'
 '-x+1/2, -y, z+1/2'
 'x+1/2, -y+1/2, -z'
 '-x, y+1/2, -z+1/2'
 
_cell_length_a     4.2208
_cell_length_b     7.5459
_cell_length_c    25.0802
_cell_angle_alpha  90.000
_cell_angle_beta   90.000
_cell_angle_gamma  90.000
 
_shelx_F_squared_multiplier     1.000
 
loop_
 _refln_index_h
 _refln_index_k
 _refln_index_l
 _refln_F_squared_calc
 _refln_F_squared_meas
 _refln_F_squared_sigma
 _refln_observed_status
   2   0   0      131.00      163.33      4.79 o
   4   0   0      194.29      212.21      5.98 o
   1   1   0     4595.17     4438.25     56.78 o
   2   1   0      848.15     1001.15     17.85 o
   3   1   0        1.52       -0.87      0.87 o
   4   1   0      184.68      172.41      3.00 o
   5   1   0        1.07        0.59      0.63 o
   6   1   0       12.73       12.72      1.62 o
   0   2   0      361.29      440.31      9.82 o
   1   2   0      537.14      556.04      8.72 o
   2   2   0      129.91      128.22      1.83 o
   3   2   0      167.47      166.37      3.99 o
   4   2   0        0.29        0.57      0.94 o
   5   2   0       30.42       27.69      1.42 o
   6   2   0        1.69        0.83      1.18 o
   1   3   0      128.44      116.25      2.07 o
   2   3   0       21.43       24.80      0.68 o
   3   3   0       17.71       20.59      0.61 o
   4   3   0       65.40       59.46      1.74 o
   5   3   0       10.61       10.14      1.00 o
   6   3   0        0.11        0.03      1.12 o
   0   4   0      142.58      131.71      3.40 o
   1   4   0      448.97      498.68      8.03 o
   2   4   0       69.87       71.60      1.63 o
   3   4   0       54.56       56.77      1.33 o
   4   4   0        3.18        3.55      0.97 o
   5   4   0        0.07        0.97      0.68 o
   6   4   0        1.09        1.47      1.21 o
   2   5   0        0.93        2.59      0.60 o
   3   5   0       12.58       14.98      0.79 o
   4   5   0        0.45        0.24      0.59 o
   5   5   0        6.61        6.11      0.66 o
   0   6   0      140.38      158.56      4.30 o
   1   6   0       22.61       20.25      1.88 o
   2   6   0        0.49        0.76      0.37 o
   3   6   0       36.41       34.79      1.61 o
   4   6   0        0.00        0.02      0.45 o
   5   6   0        3.13        2.46      1.50 o
   1   7   0       32.34       25.07      1.08 o
   2   7   0       92.47       79.64      1.57 o
   3   7   0        7.04        7.66      0.74 o
   4   7   0       13.68       14.07      0.83 o
   5   7   0        0.87        0.39      0.74 o
   0   8   0        4.17        4.05      0.95 o
   1   8   0       23.40       18.74      1.01 o
   2   8   0        8.94        7.19      0.76 o
   3   8   0        6.14        6.88      0.68 o
   4   8   0       17.74       18.67      1.00 o
   1   9   0       81.91       79.28      2.67 o
   2   9   0        7.56        7.97      0.71 o
   3   9   0        0.00       -0.30      0.56 o
   4   9   0        4.25        4.88      0.87 o
   0  10   0      112.29      121.89      4.23 o
   1  10   0        7.39        8.49      0.90 o
   2  10   0        4.07        1.66      0.80 o
   3  10   0        3.62        2.97      0.92 o
   1  11   0        4.88        4.51      0.90 o
   2  11   0        3.18        3.81      1.25 o
   1   0   1     2364.77     2488.33     81.61 o
   2   0   1     1433.53     1629.13     30.46 o
   3   0   1      175.88      202.86      3.38 o
   4   0   1       10.37       10.18      1.14 o
   5   0   1        6.46        6.25      0.84 o
   0   1   1     1985.98     1941.19     30.45 o
   1   1   1     2238.66     2247.97     20.13 o
   2   1   1       59.02       62.84      2.16 o
   3   1   1       88.48      101.06      2.82 o
   4   1   1       62.50       67.14      0.97 o
   5   1   1        6.27        4.48      0.52 o
   6   1   1        1.67        3.00      0.84 o
   0   2   1      429.22      456.04      7.19 o
   1   2   1      723.64      801.48      7.25 o
   2   2   1      207.66      219.64      2.09 o
   3   2   1       12.12       12.44      0.33 o
   4   2   1       38.73       37.71      0.59 o
   5   2   1        0.25        0.19      0.50 o
   6   2   1        0.81       -0.44      0.83 o
   0   3   1      290.16      315.14      5.11 o
   1   3   1     1016.15     1119.08     11.18 o
   2   3   1      674.76      710.11      5.96 o
   3   3   1       63.67       68.80      0.83 o
   4   3   1        1.47        2.18      0.53 o
   5   3   1       13.37       13.74      0.80 o
   6   3   1        0.33        0.57      0.81 o
   0   4   1      627.15      713.33     11.32 o
   1   4   1      360.59      410.95      4.73 o
   2   4   1      275.75      289.05      2.76 o
   3   4   1       34.24       29.00      0.64 o
   4   4   1        4.54        4.78      0.35 o
   5   4   1       31.60       29.94      0.72 o
   6   4   1        2.14        2.13      0.93 o
   0   5   1      123.45      123.43      2.37 o
   1   5   1       80.93       79.35      1.20 o
   2   5   1      316.95      326.09      3.14 o
   3   5   1       49.30       46.95      0.91 o
   4   5   1       33.41       33.82      0.83 o
   5   5   1        6.01        5.83      0.47 o
   0   6   1      127.35      126.75      2.54 o
   1   6   1       25.82       23.73      0.67 o
   2   6   1       89.30       76.14      1.03 o
   3   6   1       12.45       10.97      0.52 o
   4   6   1        3.73        2.85      0.41 o
   5   6   1        6.10        6.18      0.70 o
   0   7   1      113.52      103.90      1.85 o
   1   7   1       70.96       65.19      1.21 o
   2   7   1        3.62        3.96      0.34 o
   3   7   1       10.17       10.02      0.52 o
   4   7   1        2.44        2.77      0.41 o
   5   7   1        0.42        0.42      0.49 o
   0   8   1       21.61       16.64      0.96 o
   1   8   1        3.91        4.15      0.39 o
   2   8   1       12.08       11.43      0.55 o
   3   8   1       16.66       14.55      0.63 o
   4   8   1        0.96        1.30      0.42 o
   0   9   1        1.63        0.77      0.59 o
   1   9   1       12.48       11.93      0.65 o
   2   9   1        4.08        4.24      0.44 o
   3   9   1        1.58        1.48      0.43 o
   4   9   1        0.12       -0.66      0.66 o
   0  10   1        2.80        4.94      0.77 o
   1  10   1        4.22        4.51      0.56 o
   2  10   1        1.04        0.54      0.51 o
   3  10   1        4.67        3.96      0.62 o
   0  11   1        4.33        3.14      0.88 o
   1  11   1        7.55        9.28      1.03 o
   2  11   1        0.74        1.22      0.85 o
   1   0   2    13218.32    10626.91    280.21 o
   2   0   2     1820.42     1898.23     27.68 o
   3   0   2      500.71      573.40      8.70 o
   4   0   2       27.68       26.28      1.57 o
   5   0   2       23.73       25.52      2.44 o
   0   1   2     2009.14     1856.04     24.96 o
   1   1   2      867.21      904.64     17.75 o
   2   1   2      267.52      300.90      6.52 o
   3   1   2      770.56      825.90     12.19 o
   4   1   2       36.84       38.86      0.70 o
   5   1   2        3.37        2.79      0.67 o
   6   1   2        4.33        4.21      1.07 o
   0   2   2       97.49      101.37      1.45 o
   1   2   2      425.52      456.51      4.17 o
   2   2   2       51.68       56.31      0.85 o
   3   2   2       21.93       20.25      0.60 o
   4   2   2      148.31      139.59      1.79 o
   5   2   2        0.25       -0.41      0.46 o
   6   2   2        1.27        1.21      1.11 o
   0   3   2      178.12      193.93      3.26 o
   1   3   2       66.95       64.42      0.80 o
   2   3   2      128.90      133.85      1.26 o
   3   3   2       87.74       93.04      1.13 o
   4   3   2       42.80       44.08      0.73 o
   5   3   2        8.50        8.90      0.71 o
   6   3   2        2.90        2.89      1.36 o
   0   4   2       83.40       95.08      2.28 o
   1   4   2      100.72       99.29      1.36 o
   2   4   2      191.14      211.15      2.08 o
   3   4   2        8.05        7.40      0.36 o
   4   4   2        6.15        6.52      0.39 o
   5   4   2        5.11        5.52      0.49 o
   6   4   2        4.28        5.36      1.43 o
   0   5   2       24.43       22.87      0.80 o
   1   5   2      108.78      108.83      1.52 o
   2   5   2       48.81       45.37      0.77 o
   3   5   2        9.58        8.64      0.44 o
   4   5   2        3.95        3.86      0.40 o
   5   5   2        4.25        5.48      0.45 o
   0   6   2       57.71       43.14      1.24 o
   1   6   2       65.72       59.81      1.49 o
   2   6   2        7.11        7.46      0.39 o
   3   6   2       27.05       24.83      0.67 o
   4   6   2       33.26       30.43      0.86 o
   5   6   2        2.02        1.99      0.48 o
   0   7   2      101.03       96.72      1.75 o
   1   7   2      147.19      135.59      1.79 o
   2   7   2       27.39       21.09      0.59 o
   3   7   2       10.70       10.23      0.51 o
   4   7   2        7.53        7.32      0.52 o
   5   7   2       10.91       10.28      0.79 o
   0   8   2        5.54        5.06      0.65 o
   1   8   2       10.78       10.15      0.50 o
   2   8   2       44.55       43.55      0.95 o
   3   8   2       14.19       12.82      0.61 o
   4   8   2        9.86        9.69      0.57 o
   0   9   2       32.87       30.56      1.35 o
   1   9   2        2.17        1.94      0.44 o
   2   9   2        2.18        2.31      0.52 o
   3   9   2       37.41       35.88      0.97 o
   4   9   2        0.25        0.24      0.49 o
   0  10   2       12.95       15.80      1.09 o
   1  10   2       22.56       23.85      0.84 o
   2  10   2        8.58        7.85      0.67 o
   3  10   2       11.18       12.20      0.79 o
   0  11   2        0.00       -0.98      1.06 o
   1  11   2        6.15        6.55      0.93 o
   2  11   2       16.70       18.65      1.33 o
   1   0   3     2443.25     2560.07     35.05 o
   2   0   3      367.32      460.24     10.15 o
   3   0   3       73.95       98.13      6.68 o
   4   0   3        2.14        1.10      0.87 o
   5   0   3       13.05       12.93      0.96 o
   0   1   3       38.00       47.92      2.34 o
   1   1   3      212.72      219.12      2.62 o
   2   1   3       33.75       34.40      0.95 o
   3   1   3      303.88      342.49      3.18 o
   4   1   3       11.73       11.44      0.40 o
   5   1   3        1.39        1.50      0.45 o
   6   1   3        8.64        8.34      1.71 o
   0   2   3      695.69      675.21      8.81 o
   1   2   3     1043.14     1123.15      9.42 o
   2   2   3      506.30      543.94      5.00 o
   3   2   3       40.81       38.25      0.55 o
   4   2   3        1.61        2.72      0.42 o
   5   2   3        8.29        6.97      0.63 o
   6   2   3        1.13        1.62      0.86 o
   0   3   3      406.27      416.42      5.54 o
   1   3   3      169.46      190.72      1.86 o
   2   3   3      296.15      353.19      3.05 o
   3   3   3       91.47       92.81      1.07 o
   4   3   3       33.43       31.58      0.61 o
   5   3   3        3.99        4.48      0.60 o
   6   3   3        0.61        0.10      1.13 o
   1   4   3      920.82      986.01     10.96 o
   2   4   3       17.70       18.46      0.45 o
   3   4   3        4.88        5.41      0.38 o
   4   4   3       14.20       14.14      0.51 o
   5   4   3        3.23        3.62      0.46 o
   6   4   3        8.38        8.07      1.62 o
   0   5   3       19.22       26.82      1.36 o
   1   5   3       12.24       10.47      0.46 o
   2   5   3       22.92       20.19      0.52 o
   3   5   3       33.29       33.89      0.72 o
   4   5   3       22.05       19.44      0.82 o
   5   5   3       63.36       62.85      1.12 o
   0   6   3       64.76       59.35      1.20 o
   1   6   3       82.45       67.55      1.05 o
   2   6   3       88.31       75.07      1.05 o
   3   6   3        5.26        5.66      0.48 o
   4   6   3       23.56       22.04      0.76 o
   5   6   3        9.95       10.17      0.64 o
   0   7   3       17.50       14.21      0.65 o
   1   7   3      137.70      125.15      1.69 o
   2   7   3       37.73       32.36      0.70 o
   3   7   3        0.84        0.05      0.33 o
   4   7   3        1.17        0.90      0.43 o
   5   7   3        2.97        3.44      0.55 o
   0   8   3       30.66       30.96      1.30 o
   1   8   3       12.19       12.02      0.53 o
   2   8   3       65.49       62.34      1.33 o
   3   8   3        0.61        0.41      0.39 o
   4   8   3        6.39        6.49      0.95 o
   0   9   3       56.51       51.75      1.70 o
   1   9   3       16.26       18.65      0.70 o
   2   9   3        1.40        0.53      0.40 o
   3   9   3        4.59        5.43      0.54 o
   4   9   3        2.22        3.54      0.60 o
   0  10   3        0.23        1.00      0.67 o
   1  10   3        3.03        4.60      0.59 o
   2  10   3       28.08       26.65      1.00 o
   3  10   3        3.68        4.08      1.01 o
   0  11   3        7.08        8.44      1.05 o
   1  11   3        2.76        1.73      0.59 o
   0   0   4     3047.98     2512.77     67.59 o
   1   0   4        2.67        2.72      0.23 o
   2   0   4      131.45      147.35      2.04 o
   3   0   4      581.16      604.73     13.76 o
   4   0   4      124.35      132.11      3.48 o
   5   0   4        6.48        7.63      0.82 o
   0   1   4        7.13        7.83      0.27 o
   1   1   4      873.65      948.92      8.10 o
   2   1   4      646.17      732.12      7.12 o
   3   1   4        4.77        5.15      1.64 o
   4   1   4       32.48       29.89      0.67 o
   5   1   4       18.61       19.58      0.74 o
   6   1   4        0.08        1.33      0.80 o
   0   2   4      182.24      182.06      2.40 o
   1   2   4      157.81      179.38      1.61 o
   2   2   4      510.93      535.23      5.44 o
   3   2   4       18.97       19.05      0.41 o
   4   2   4       22.98       20.44      0.44 o
   5   2   4       13.32       12.80      0.86 o
   6   2   4       10.69        9.56      1.13 o
   0   3   4      526.44      565.14      7.46 o
   1   3   4      339.06      357.92      3.13 o
   2   3   4      129.49      152.56      1.35 o
   3   3   4       31.71       35.64      0.56 o
   4   3   4        7.87        8.71      0.38 o
   5   3   4        4.57        4.71      0.45 o
   6   3   4        7.40        8.23      1.56 o
   0   4   4       16.46       14.05      0.47 o
   1   4   4      208.71      228.36      2.27 o
   2   4   4      111.04      110.93      1.15 o
   3   4   4       61.09       52.81      0.84 o
   4   4   4        0.80        0.44      0.28 o
   5   4   4       29.08       28.96      0.95 o
   6   4   4        1.41        1.48      1.28 o
   0   5   4       31.71       29.90      0.73 o
   1   5   4      153.09      145.76      1.59 o
   2   5   4      177.42      172.63      1.86 o
   3   5   4      169.49      160.18      1.96 o
   4   5   4       25.52       26.91      0.93 o
   5   5   4        1.79        4.64      1.09 o
   0   6   4      335.99      345.73      5.86 o
   1   6   4      117.39      112.68      1.51 o
   2   6   4      127.73      118.47      1.44 o
   3   6   4       38.73       35.07      0.79 o
   4   6   4        9.71       10.36      0.58 o
   5   6   4       31.09       30.12      0.95 o
   0   7   4       89.11       75.38      1.48 o
   1   7   4      246.97      221.96      2.40 o
   2   7   4        8.24        8.67      0.46 o
   3   7   4        4.22        3.91      0.42 o
   4   7   4       25.25       24.42      0.99 o
   5   7   4        0.88        0.73      0.71 o
   0   8   4      200.45      191.78      3.84 o
   1   8   4       30.36       29.25      0.70 o
   2   8   4        8.70        6.41      0.54 o
   3   8   4        7.30        6.52      0.52 o
   4   8   4        3.27        4.29      0.62 o
   0   9   4       52.85       52.24      1.72 o
   1   9   4        7.27        7.03      0.51 o
   2   9   4        7.96        6.97      0.60 o
   3   9   4        1.31        0.86      0.53 o
   4   9   4       12.25       13.22      1.42 o
   0  10   4        0.06       -0.29      0.63 o
   1  10   4        9.42       10.63      0.75 o
   2  10   4        8.74       11.54      0.94 o
   3  10   4       22.44       23.84      1.12 o
   0  11   4       33.58       36.35      1.38 o
   1  11   4        0.37        1.53      0.60 o
   1   0   5      183.78      219.44      2.55 o
   3   0   5       31.04       28.79      2.01 o
   4   0   5       13.31       16.31      1.33 o
   5   0   5       10.09        9.38      0.87 o
   0   1   5      177.89      182.52      1.90 o
   1   1   5     2510.38     2530.50     20.22 o
   2   1   5      139.27      151.79      2.38 o
   3   1   5        8.32        9.70      0.50 o
   4   1   5       26.75       23.20      0.60 o
   5   1   5        5.18        5.32      0.56 o
   6   1   5        2.43        2.83      1.32 o
   0   2   5     3484.82     3393.44     33.89 o
   1   2   5       52.14       56.43      0.66 o
   2   2   5      252.88      263.63      2.78 o
   3   2   5       35.22       33.94      0.57 o
   4   2   5        6.49        5.83      0.31 o
   5   2   5       11.26       11.71      0.56 o
   6   2   5        1.40        1.77      0.87 o
   0   3   5      142.66      147.17      2.12 o
   1   3   5       74.69       82.92      0.85 o
   2   3   5       56.64       52.24      0.68 o
   3   3   5       96.98      106.50      1.21 o
   4   3   5       19.41       18.87      0.56 o
   5   3   5        3.82        4.55      0.46 o
   6   3   5        4.85        7.12      1.64 o
   0   4   5      390.51      439.25      5.92 o
   1   4   5       54.45       44.50      0.64 o
   2   4   5      149.90      159.78      1.56 o
   3   4   5       32.33       31.96      0.65 o
   4   4   5        5.75        6.02      0.39 o
   5   4   5        5.88        6.43      0.71 o
   0   5   5      108.68      112.82      1.81 o
   1   5   5       31.34       29.64      0.56 o
   2   5   5       73.37       67.75      0.94 o
   3   5   5       22.56       24.97      0.73 o
   4   5   5       38.89       38.12      0.89 o
   5   5   5       36.22       34.19      1.16 o
   0   6   5       17.05       11.36      0.54 o
   1   6   5      403.48      375.31      3.70 o
   2   6   5      101.57       92.02      1.21 o
   3   6   5       76.32       73.60      1.18 o
   4   6   5        6.22        5.66      0.49 o
   5   6   5       13.56       14.65      0.73 o
   0   7   5      120.69      102.23      2.59 o
   1   7   5       37.83       34.44      0.72 o
   2   7   5       92.63       79.53      1.40 o
   3   7   5       16.76       16.73      0.61 o
   4   7   5        4.82        4.75      0.51 o
   5   7   5        3.59        4.80      1.05 o
   0   8   5       92.81       91.25      2.23 o
   1   8   5       15.93       16.78      0.57 o
   2   8   5       21.78       19.29      0.77 o
   3   8   5        6.16        6.13      0.49 o
   4   8   5        4.93        3.94      0.51 o
   0   9   5       11.67       11.47      0.93 o
   1   9   5       18.69       18.92      0.71 o
   2   9   5       33.72       34.03      1.03 o
   3   9   5        9.85       10.02      0.64 o
   0  10   5       20.52       23.21      1.08 o
   1  10   5       49.67       49.38      1.16 o
   2  10   5       15.53       15.97      0.83 o
   3  10   5       40.67       38.79      1.90 o
   0  11   5       16.71       18.07      1.07 o
   1  11   5       66.95       71.32      1.65 o
   0   0   6     1864.85     1805.06     36.04 o
   1   0   6        9.87        9.74      0.66 o
   2   0   6      185.82      222.17      2.87 o
   3   0   6        0.62        1.12      0.98 o
   4   0   6        0.53        1.21      0.76 o
   5   0   6        5.42        7.34      0.57 o
   0   1   6     1758.36     1767.23     26.19 o
   1   1   6      173.41      201.25      1.59 o
   2   1   6      264.03      274.56      2.54 o
   3   1   6       18.89       16.93      0.80 o
   4   1   6       18.10       17.98      0.56 o
   5   1   6        2.07        3.02      0.36 o
   6   1   6        8.29        7.53      1.52 o
   0   2   6      103.78      120.00      1.36 o
   1   2   6      144.86      161.76      1.49 o
   2   2   6       50.66       54.38      0.74 o
   3   2   6      149.03      146.84      1.66 o
   4   2   6       19.90       19.04      0.47 o
   5   2   6        3.86        4.39      0.43 o
   6   2   6        6.65        6.08      1.02 o
   0   3   6      104.58      104.13      1.36 o
   1   3   6       68.03       71.81      0.83 o
   2   3   6      137.28      132.73      1.54 o
   3   3   6       84.78       79.19      1.06 o
   4   3   6       38.13       37.84      0.69 o
   5   3   6       19.68       19.74      1.04 o
   6   3   6        4.63        4.29      1.49 o
   0   4   6      196.20      204.88      2.93 o
   1   4   6      523.68      541.55      5.06 o
   2   4   6       88.45       83.35      1.02 o
   3   4   6       28.40       25.72      0.69 o
   4   4   6        9.99       11.65      0.49 o
   5   4   6        3.20        2.98      0.64 o
   0   5   6      289.87      278.34      3.94 o
   1   5   6      321.05      312.36      3.09 o
   2   5   6      430.39      406.17      3.94 o
   3   5   6       45.62       40.95      0.79 o
   4   5   6       36.33       39.34      0.91 o
   5   5   6        0.85        1.20      0.56 o
   0   6   6      119.73      105.61      1.82 o
   1   6   6      560.32      534.64      5.12 o
   2   6   6       77.40       78.92      1.10 o
   3   6   6       63.13       58.17      1.03 o
   4   6   6       38.95       39.06      1.05 o
   5   6   6        3.58        5.48      0.62 o
   0   7   6      159.92      147.72      2.83 o
   1   7   6      184.83      169.29      1.95 o
   2   7   6       80.85       76.64      1.13 o
   3   7   6        2.89        3.64      0.42 o
   4   7   6        0.88        1.42      0.46 o
   5   7   6       19.03       18.30      0.95 o
   0   8   6       17.72       16.95      1.01 o
   1   8   6       47.07       44.29      0.87 o
   2   8   6       21.83       19.59      0.78 o
   3   8   6       27.12       23.53      0.77 o
   4   8   6        0.07       -0.18      0.46 o
   0   9   6       36.94       35.62      1.47 o
   1   9   6       46.03       46.18      1.24 o
   2   9   6        5.35        6.25      0.60 o
   3   9   6        8.04        6.66      0.58 o
   0  10   6       41.77       43.61      1.41 o
   1  10   6       12.41       12.97      0.69 o
   2  10   6        6.30        7.26      0.79 o
   3  10   6       29.97       30.56      1.09 o
   0  11   6       27.79       35.76      1.98 o
   1  11   6       21.79       24.74      0.93 o
   2   0   7       97.46      104.05      1.79 o
   3   0   7       83.83       84.65      1.47 o
   4   0   7      245.60      224.35      8.52 o
   5   0   7       19.25       16.85      1.45 o
   0   1   7     2216.97     2200.49     35.03 o
   1   1   7       84.65       87.95      0.93 o
   2   1   7       92.06      108.54      1.33 o
   3   1   7      157.68      153.16      1.72 o
   4   1   7       14.57       16.05      0.55 o
   5   1   7       31.23       30.42      0.71 o
   6   1   7        1.32        1.01      0.84 o
   0   2   7      204.88      226.67      2.40 o
   1   2   7     1857.25     2017.56     16.72 o
   2   2   7        2.35        1.58      0.21 o
   3   2   7       93.32       95.61      1.06 o
   4   2   7       18.18       18.61      0.48 o
   5   2   7        0.12        0.19      0.38 o
   6   2   7        2.68        2.49      1.23 o
   0   3   7      601.99      668.31      6.78 o
   1   3   7       60.45       70.34      0.77 o
   2   3   7      115.97      123.78      1.47 o
   3   3   7      106.55      105.32      1.47 o
   4   3   7       17.23       17.85      0.50 o
   5   3   7        0.60        0.78      0.45 o
   6   3   7        1.03        1.51      1.29 o
   0   4   7      175.44      182.04      2.27 o
   1   4   7      126.04      120.78      1.34 o
   2   4   7       89.75       84.85      1.04 o
   3   4   7       26.08       27.22      0.67 o
   4   4   7       10.91       11.13      0.49 o
   5   4   7       11.15       10.88      0.74 o
   0   5   7       91.71       95.34      1.61 o
   1   5   7       97.38       94.07      1.16 o
   2   5   7      180.25      184.03      1.99 o
   3   5   7        1.69        1.55      0.31 o
   4   5   7       19.29       17.11      0.70 o
   5   5   7        9.14        9.50      0.62 o
   0   6   7      896.89      876.85     11.68 o
   1   6   7       49.78       47.10      0.81 o
   2   6   7      175.67      157.50      1.81 o
   3   6   7       29.49       27.06      0.71 o
   4   6   7       16.21       17.30      0.71 o
   5   6   7        5.06        4.86      0.62 o
   0   7   7        7.35        7.66      0.53 o
   1   7   7       46.23       40.74      0.78 o
   2   7   7       17.52       16.99      0.62 o
   3   7   7       23.83       20.69      0.84 o
   4   7   7       21.42       22.31      1.12 o
   5   7   7        3.08        4.37      0.97 o
   0   8   7        7.27        9.49      0.64 o
   1   8   7       68.62       68.20      1.09 o
   2   8   7       10.55       10.37      0.63 o
   3   8   7        7.31        7.66      0.53 o
   4   8   7        1.69        2.10      1.02 o
   0   9   7       47.36       45.20      1.32 o
   1   9   7       15.30       17.29      0.69 o
   2   9   7        1.32        0.63      0.65 o
   3   9   7       39.36       38.51      1.52 o
   0  10   7       51.71       56.62      1.88 o
   1  10   7        8.34        8.69      0.62 o
   2  10   7       64.36       61.38      1.69 o
   3  10   7        0.38        0.93      0.57 o
   0  11   7       82.44       88.83      4.09 o
   1  11   7        4.89        5.81      0.63 o
   0   0   8        4.75        3.37      0.22 o
   1   0   8       91.81      101.67      1.53 o
   2   0   8       14.51       17.12      0.76 o
   3   0   8        0.97        2.42      0.78 o
   4   0   8       13.14       18.17      0.88 o
   5   0   8        0.77        1.06      0.48 o
   6   0   8        6.11        6.10      1.43 o
   0   1   8     1059.61     1075.74     17.24 o
   2   1   8      272.18      299.21      2.77 o
   3   1   8       39.70       47.27      0.83 o
   4   1   8       73.62       71.00      1.31 o
   5   1   8        2.57        3.31      0.37 o
   6   1   8        6.94        7.24      1.02 o
   0   2   8      937.03     1043.38     10.44 o
   1   2   8      980.73     1095.00     10.81 o
   2   2   8      112.31      117.03      1.22 o
   3   2   8       90.92       96.97      1.08 o
   4   2   8       28.50       26.60      0.58 o
   5   2   8        4.35        4.09      0.51 o
   6   2   8        2.54        2.78      1.30 o
   0   3   8       55.16       60.98      0.82 o
   1   3   8       95.01      106.15      1.17 o
   2   3   8      503.32      516.16      4.81 o
   3   3   8      163.36      157.49      1.90 o
   4   3   8        4.03        4.09      0.32 o
   5   3   8        7.95        7.64      0.63 o
   6   3   8        1.58        2.21      1.37 o
   0   4   8       54.80       61.43      0.97 o
   1   4   8      174.80      174.46      1.83 o
   2   4   8      138.00      138.50      1.68 o
   3   4   8       38.34       36.66      0.78 o
   4   4   8        3.95        4.65      0.38 o
   5   4   8        6.33        6.73      0.67 o
   0   5   8        0.67        0.46      0.30 o
   1   5   8      229.57      213.92      2.23 o
   2   5   8      225.21      214.21      2.26 o
   3   5   8       88.37       82.52      1.24 o
   4   5   8       12.81       12.35      0.80 o
   5   5   8        9.16        8.68      1.22 o
   0   6   8      135.67      141.92      1.99 o
   1   6   8      283.79      267.05      2.77 o
   2   6   8      292.49      279.09      3.12 o
   3   6   8       12.35       11.47      0.59 o
   4   6   8       24.61       24.82      1.37 o
   5   6   8        8.91       10.87      0.75 o
   0   7   8      239.12      223.97      2.95 o
   1   7   8       43.04       38.91      0.78 o
   2   7   8       87.65       87.77      1.44 o
   3   7   8        0.43        0.46      0.35 o
   4   7   8        7.62        7.51      0.69 o
   0   8   8       17.64       18.94      1.37 o
   1   8   8       20.91       18.71      0.61 o
   2   8   8       10.87       10.68      0.63 o
   3   8   8        9.19        9.59      0.57 o
   4   8   8       11.60       11.55      0.95 o
   0   9   8        9.93        9.48      1.02 o
   1   9   8       14.31       14.07      0.83 o
   2   9   8        3.25        4.00      0.87 o
   3   9   8       17.13       17.64      0.76 o
   0  10   8       20.70       22.41      1.08 o
   1  10   8        8.47        9.50      0.58 o
   2  10   8       25.87       26.30      1.19 o
   0  11   8       16.50       18.69      1.10 o
   1  11   8       19.08       20.86      1.15 o
   2   0   9       30.86       29.82      2.15 o
   3   0   9      301.90      287.49      6.46 o
   4   0   9       69.47       68.05      1.67 o
   5   0   9       20.90       22.00      2.05 o
   6   0   9        6.37        5.90      1.42 o
   0   1   9     1964.70     2000.17     64.51 o
   1   1   9      694.25      740.76      8.35 o
   2   1   9        3.47        2.92      0.33 o
   3   1   9       40.80       43.75      0.80 o
   4   1   9      132.28      128.32      2.11 o
   5   1   9        1.80        1.79      0.35 o
   6   1   9        3.65        5.95      1.52 o
   0   2   9     2705.55     2798.55     46.71 o
   1   2   9      108.00      137.17      1.53 o
   2   2   9      201.56      211.05      2.24 o
   3   2   9      112.50      114.57      1.24 o
   4   2   9       19.03       17.87      0.58 o
   5   2   9        2.91        3.05      0.51 o
   0   3   9      401.00      443.26      5.09 o
   1   3   9      307.23      327.38      2.71 o
   2   3   9      246.83      266.10      2.86 o
   3   3   9       19.30       20.03      0.53 o
   4   3   9       15.81       16.34      0.49 o
   5   3   9        1.22        1.28      0.49 o
   6   3   9        1.04        1.42      1.32 o
   0   4   9      106.04       97.56      1.37 o
   1   4   9      103.11      113.58      1.30 o
   2   4   9       43.76       46.80      0.68 o
   3   4   9       56.02       53.80      0.98 o
   4   4   9       17.06       17.27      0.75 o
   5   4   9       18.83       18.61      1.08 o
   0   5   9       19.84       18.16      0.55 o
   1   5   9      105.13      102.75      1.26 o
   2   5   9      102.94       92.90      1.19 o
   3   5   9       61.34       57.73      1.08 o
   4   5   9       14.18       14.91      0.68 o
   5   5   9        6.28        6.75      0.58 o
   0   6   9        4.03        2.91      0.40 o
   1   6   9      218.52      218.74      2.35 o
   2   6   9       50.52       48.56      0.85 o
   3   6   9       14.47       13.04      0.54 o
   4   6   9        8.30        6.92      0.63 o
   5   6   9       13.12       13.95      0.82 o
   0   7   9      111.79      106.95      1.67 o
   1   7   9        0.91        0.62      0.29 o
   2   7   9       31.23       30.99      0.80 o
   3   7   9       20.39       20.43      0.69 o
   4   7   9        5.35        5.37      0.84 o
   0   8   9      101.81      102.66      2.01 o
   1   8   9        3.93        3.21      0.37 o
   2   8   9        2.29        2.26      0.52 o
   3   8   9        4.01        2.88      0.45 o
   4   8   9        7.48        6.37      0.85 o
   0   9   9       22.17       20.49      0.98 o
   1   9   9       24.74       23.03      0.72 o
   2   9   9       20.80       18.78      1.12 o
   3   9   9        2.03        2.84      0.52 o
   0  10   9        0.31       -0.25      0.59 o
   1  10   9       28.84       31.53      0.88 o
   2  10   9        0.56        0.85      0.56 o
   0  11   9        0.04        0.87      0.69 o
   1  11   9       34.87       37.31      1.76 o
   0   0  10      858.97      942.73     15.99 o
   1   0  10      107.90      123.76      1.65 o
   2   0  10      105.29      107.63      1.82 o
   3   0  10       23.01       24.32      0.92 o
   4   0  10        6.39        7.40      0.77 o
   5   0  10       30.64       28.97      1.12 o
   6   0  10        0.10        1.30      1.32 o
   0   1  10       71.26       75.63      2.03 o
   1   1  10      263.41      280.37      4.77 o
   2   1  10       64.04       65.95      0.96 o
   3   1  10      133.37      135.37      1.80 o
   4   1  10       33.89       36.12      0.93 o
   5   1  10        1.52        1.02      0.37 o
   6   1  10        4.85        7.96      1.64 o
   0   2  10     1190.32     1343.25     18.46 o
   1   2  10      784.29      889.12      8.85 o
   2   2  10        3.33        4.17      0.27 o
   3   2  10       58.23       60.19      0.77 o
   4   2  10        0.32        0.50      0.36 o
   5   2  10        1.69        1.44      0.43 o
   0   3  10      776.57      901.20     10.07 o
   1   3  10      147.76      150.23      1.57 o
   2   3  10       31.63       33.14      0.51 o
   3   3  10       14.26       14.83      0.46 o
   4   3  10        1.35        1.32      0.31 o
   5   3  10        0.92        0.83      0.50 o
   0   4  10       43.22       46.29      0.89 o
   1   4  10       36.08       24.65      0.46 o
   2   4  10      255.82      238.22      2.68 o
   3   4  10        6.33        7.57      0.42 o
   4   4  10       19.06       19.66      0.64 o
   5   4  10        1.99        1.88      0.68 o
   0   5  10       65.17       63.25      1.07 o
   1   5  10      353.17      358.06      3.24 o
   2   5  10       11.99       11.76      0.52 o
   3   5  10        2.56        2.47      0.37 o
   4   5  10       57.10       53.39      1.19 o
   5   5  10       10.91       10.60      0.85 o
   0   6  10       85.92       89.64      1.43 o
   1   6  10      152.85      147.06      1.58 o
   2   6  10       34.44       31.22      0.68 o
   3   6  10       17.69       16.16      0.69 o
   4   6  10       10.83       11.61      0.73 o
   5   6  10       20.61       19.95      0.99 o
   0   7  10       76.31       73.63      1.31 o
   1   7  10       65.99       62.30      0.91 o
   2   7  10        3.48        3.35      0.41 o
   3   7  10        3.77        3.74      0.45 o
   4   7  10        8.65        9.13      0.72 o
   0   8  10        1.69        1.84      0.49 o
   1   8  10       19.13       18.17      0.57 o
   2   8  10        0.68        0.35      0.44 o
   3   8  10       23.24       21.94      0.77 o
   4   8  10        1.77        0.53      1.13 o
   0   9  10        0.51       -0.54      0.56 o
   1   9  10        1.23        0.89      0.38 o
   2   9  10        5.68        7.04      0.56 o
   3   9  10        2.92        2.28      0.50 o
   0  10  10        0.59        0.81      0.63 o
   1  10  10        1.86        1.55      0.45 o
   2  10  10       12.55       14.34      0.83 o
   0  11  10       15.90       19.42      1.42 o
   1  11  10        3.46        4.14      0.76 o
   1   0  11      846.39      840.54     11.37 o
   2   0  11       88.08       79.83      1.47 o
   3   0  11      212.38      213.56      3.38 o
   4   0  11       24.98       25.67      3.22 o
   5   0  11        3.06        5.19      0.65 o
   6   0  11        0.63        1.88      1.33 o
   0   1  11     1200.54     1285.31     20.00 o
   1   1  11      649.21      733.56      7.67 o
   2   1  11       97.57       95.78      1.47 o
   3   1  11       95.46       94.62      1.36 o
   4   1  11       17.70       19.17      0.72 o
   5   1  11        8.02        7.94      0.51 o
   0   2  11      621.01      676.14     15.15 o
   1   2  11      406.92      450.40      4.65 o
   2   2  11      143.45      153.61      1.63 o
   3   2  11        8.10        8.17      0.35 o
   4   2  11       20.71       20.41      0.73 o
   5   2  11        6.25        6.59      0.56 o
   0   3  11        0.01       -0.06      0.17 o
   1   3  11      313.13      334.25      3.19 o
   2   3  11       84.18       81.95      0.95 o
   3   3  11       23.60       24.95      0.66 o
   4   3  11       18.28       17.37      0.64 o
   5   3  11        1.42        1.45      0.54 o
   0   4  11        0.01        0.09      0.22 o
   1   4  11      218.84      227.32      2.14 o
   2   4  11      154.29      155.72      1.91 o
   3   4  11      113.80      106.16      1.58 o
   4   4  11       28.35       25.87      0.81 o
   5   4  11        4.96        4.59      0.67 o
   0   5  11      451.47      433.91      5.13 o
   1   5  11       85.94       87.20      1.05 o
   2   5  11      262.30      260.77      2.67 o
   3   5  11       39.27       38.79      0.88 o
   4   5  11        5.25        4.20      0.50 o
   5   5  11       12.93       12.99      0.77 o
   0   6  11      125.75      120.42      1.78 o
   1   6  11       99.08       98.79      1.19 o
   2   6  11        4.42        4.14      0.46 o
   3   6  11       27.18       27.18      0.98 o
   4   6  11        4.03        3.80      0.54 o
   5   6  11        2.78        4.33      0.64 o
   0   7  11        0.11        0.57      0.33 o
   1   7  11       26.81       25.84      0.60 o
   2   7  11        5.66        5.85      0.54 o
   3   7  11       32.82       32.14      0.86 o
   4   7  11        1.50        1.64      0.56 o
   0   8  11        0.14       -0.43      0.43 o
   1   8  11       49.77       47.71      0.85 o
   2   8  11        0.13       -0.30      0.36 o
   3   8  11        5.82        6.94      0.55 o
   4   8  11        7.00        8.53      0.91 o
   0   9  11        0.88       -0.06      0.52 o
   1   9  11        2.37        1.81      0.40 o
   2   9  11       16.41       15.88      0.76 o
   3   9  11        2.71        2.37      0.52 o
   0  10  11        0.45       -0.60      0.60 o
   1  10  11        3.87        3.66      0.56 o
   2  10  11       23.81       22.84      0.97 o
   0  11  11        1.50        1.69      0.73 o
   0   0  12        0.01       -0.18      0.19 o
   1   0  12      450.05      484.71      6.69 o
   2   0  12       19.32       21.93      0.85 o
   3   0  12        0.02        1.84      1.03 o
   4   0  12       13.85       16.04      1.45 o
   5   0  12        0.56        0.90      0.55 o
   6   0  12       13.92       10.60      1.75 o
   0   1  12     2415.03     2418.50     32.28 o
   1   1  12       17.14       19.76      0.54 o
   2   1  12       27.80       35.40      0.55 o
   3   1  12       97.24       90.84      1.53 o
   4   1  12       19.26       17.58      0.71 o
   5   1  12       14.64       13.64      0.63 o
   0   2  12      548.57      677.33     15.20 o
   1   2  12       44.82       56.09      0.89 o
   2   2  12       61.09       65.13      0.83 o
   3   2  12       58.42       57.72      0.98 o
   4   2  12       38.76       35.92      0.95 o
   5   2  12        0.84        0.51      0.60 o
   0   3  12       11.38       14.52      0.52 o
   1   3  12       44.44       52.53      0.79 o
   2   3  12       25.75       25.72      0.47 o
   3   3  12       21.16       21.41      0.54 o
   4   3  12        0.26        0.47      0.43 o
   5   3  12        8.28        8.97      0.74 o
   0   4  12        4.03        2.70      0.31 o
   1   4  12      235.92      243.07      2.28 o
   2   4  12       28.61       27.47      0.61 o
   3   4  12       35.52       35.00      0.85 o
   4   4  12        6.58        6.37      0.52 o
   5   4  12       12.15       13.08      1.01 o
   0   5  12        0.21        0.46      0.32 o
   1   5  12      413.01      394.64      3.57 o
   2   5  12       78.04       75.55      1.05 o
   3   5  12       18.84       20.74      0.84 o
   4   5  12        7.03        5.83      0.56 o
   5   5  12       14.97       14.10      0.83 o
   0   6  12        9.71        9.87      0.53 o
   1   6  12        5.25        6.05      0.34 o
   2   6  12        1.09        1.76      0.34 o
   3   6  12       29.70       30.72      1.05 o
   4   6  12       15.62       14.94      0.75 o
   5   6  12       11.19       11.78      1.34 o
   0   7  12       37.50       35.70      0.94 o
   1   7  12       26.52       26.56      0.61 o
   2   7  12       33.86       34.13      1.00 o
   3   7  12        2.80        3.47      0.51 o
   4   7  12        0.77        0.57      0.56 o
   0   8  12       29.67       33.78      1.13 o
   1   8  12        1.85        2.68      0.35 o
   2   8  12        2.64        2.80      0.45 o
   3   8  12        9.11        8.67      0.58 o
   4   8  12       31.39       31.96      3.06 o
   0   9  12        9.63        9.84      0.96 o
   1   9  12        1.37        0.38      0.39 o
   2   9  12       10.20       10.31      0.70 o
   3   9  12        3.87        4.13      0.57 o
   0  10  12        2.77        2.07      0.69 o
   1  10  12       22.74       23.72      0.89 o
   2  10  12        4.75        5.75      0.78 o
   0  11  12        9.16       11.59      1.22 o
   1   0  13      458.80      440.47      6.12 o
   2   0  13        0.00        0.89      0.23 o
   3   0  13        2.08        2.92      0.44 o
   4   0  13      124.28      127.29      2.74 o
   5   0  13        5.39        5.02      0.70 o
   0   1  13      113.14      135.66      6.40 o
   1   1  13       96.73      112.59      1.53 o
   2   1  13       51.13       51.94      0.91 o
   3   1  13       62.83       63.71      1.83 o
   4   1  13        7.72        7.03      0.46 o
   5   1  13       13.25       14.47      0.97 o
   0   2  13        1.25        0.44      0.34 o
   1   2  13       30.58       37.47      0.70 o
   2   2  13       37.99       43.20      1.05 o
   3   2  13      125.19      122.91      2.23 o
   4   2  13        2.54        2.75      0.44 o
   5   2  13        3.73        4.82      0.57 o
   0   3  13      207.78      213.26      3.02 o
   1   3  13       98.20       96.64      1.23 o
   2   3  13      201.87      206.93      2.08 o
   3   3  13        2.72        1.98      0.37 o
   4   3  13        8.34        8.14      0.64 o
   5   3  13       13.05       15.22      0.88 o
   0   4  13        0.12        1.47      0.30 o
   1   4  13      618.33      631.24      5.88 o
   2   4  13      184.24      178.41      2.08 o
   3   4  13      118.77      113.17      1.95 o
   4   4  13        5.96        5.94      0.61 o
   5   4  13        9.67       10.36      0.88 o
   0   5  13      685.16      665.00      7.67 o
   1   5  13      320.00      309.97      2.89 o
   2   5  13      116.23      118.86      1.44 o
   3   5  13       21.73       20.73      1.07 o
   4   5  13        6.60        6.46      0.76 o
   5   5  13       13.30       14.28      1.08 o
   0   6  13       29.20       28.88      0.77 o
   1   6  13       34.87       32.24      0.64 o
   2   6  13       77.73       75.41      1.50 o
   3   6  13       23.74       23.97      1.41 o
   4   6  13        1.43        1.25      0.48 o
   5   6  13        4.63        5.51      0.69 o
   0   7  13       62.80       61.89      1.21 o
   1   7  13        2.20        2.91      0.32 o
   2   7  13       29.10       30.22      0.81 o
   3   7  13       17.31       17.01      0.89 o
   4   7  13       19.78       18.91      0.98 o
   0   8  13       55.06       51.15      1.38 o
   1   8  13       20.30       23.88      0.88 o
   2   8  13       39.76       40.50      0.98 o
   3   8  13        2.38        2.51      0.62 o
   4   8  13       12.40       12.80      1.63 o
   0   9  13        8.62        9.72      0.79 o
   1   9  13        3.41        3.08      0.45 o
   2   9  13       12.12       11.23      0.72 o
   3   9  13       10.87       10.32      0.67 o
   0  10  13       54.13       57.97      1.68 o
   1  10  13       14.74       15.04      1.09 o
   2  10  13        1.53        2.27      0.72 o
   0   0  14      304.95      323.50      7.52 o
   1   0  14        5.96        8.00      0.73 o
   2   0  14      193.63      208.31      2.72 o
   3   0  14       28.13       30.91      0.95 o
   4   0  14        6.27        8.19      0.75 o
   5   0  14        1.25        0.33      0.55 o
   0   1  14        2.49        0.63      0.28 o
   1   1  14      634.86      674.89      8.37 o
   2   1  14       35.02       36.08      0.62 o
   3   1  14       38.04       38.89      0.93 o
   4   1  14       28.71       26.76      0.74 o
   5   1  14        3.26        3.89      0.52 o
   0   2  14       41.65       31.47      1.25 o
   1   2  14      100.00       92.88      1.32 o
   2   2  14      169.17      173.50      2.05 o
   3   2  14       63.81       65.53      1.47 o
   4   2  14        3.89        2.82      0.45 o
   5   2  14        0.53        0.59      0.39 o
   0   3  14       87.51       88.63      2.58 o
   1   3  14        4.04        3.39      0.34 o
   2   3  14       34.33       36.16      1.15 o
   3   3  14       20.25       22.09      0.90 o
   4   3  14        1.33        1.17      0.51 o
   5   3  14       10.93       11.10      0.83 o
   0   4  14       14.56       11.19      0.55 o
   1   4  14       30.52       30.94      0.62 o
   2   4  14       34.36       39.24      0.75 o
   3   4  14        0.20        0.37      0.42 o
   4   4  14       44.28       40.92      1.40 o
   5   4  14        4.19        4.64      0.70 o
   0   5  14      324.66      342.81      5.91 o
   1   5  14       12.08       12.90      0.49 o
   2   5  14      238.04      223.89      2.93 o
   3   5  14        6.87        4.85      0.55 o
   4   5  14       16.70       17.03      0.79 o
   5   5  14        1.06       -0.01      0.70 o
   0   6  14        4.50        4.67      0.78 o
   1   6  14       23.24       21.30      0.55 o
   2   6  14       30.97       34.31      0.82 o
   3   6  14       11.80       11.13      0.73 o
   4   6  14        5.03        4.97      0.60 o
   5   6  14        2.41        1.94      0.98 o
   0   7  14       35.23       36.37      1.10 o
   1   7  14       18.38       19.78      0.56 o
   2   7  14        2.26        3.91      0.43 o
   3   7  14       48.29       46.02      1.36 o
   4   7  14        4.14        4.38      0.69 o
   0   8  14        0.71        1.58      0.52 o
   1   8  14       89.28       92.21      1.27 o
   2   8  14       24.45       24.62      0.82 o
   3   8  14       22.97       21.44      1.05 o
   4   8  14        0.09       -0.48      0.69 o
   0   9  14        2.27        1.93      0.60 o
   1   9  14       27.16       28.52      0.83 o
   2   9  14        0.54        0.39      0.51 o
   3   9  14       10.49        9.81      0.83 o
   0  10  14       28.51       30.88      1.30 o
   1  10  14       16.23       17.44      1.00 o
   2  10  14       15.46       16.19      1.06 o
   1   0  15       45.23       43.61      0.91 o
   2   0  15      284.65      311.17      3.92 o
   3   0  15        0.47        0.73      0.41 o
   4   0  15        0.01        1.93      0.60 o
   5   0  15        0.33       -0.13      0.57 o
   0   1  15       86.26       87.79      2.56 o
   1   1  15       35.64       33.46      0.76 o
   2   1  15      106.92      108.24      1.56 o
   3   1  15        2.54        3.22      0.37 o
   4   1  15        1.35        1.57      0.47 o
   5   1  15       14.28       14.69      0.69 o
   0   2  15       16.51       22.09      1.08 o
   1   2  15        3.24        2.70      0.32 o
   2   2  15       33.11       35.70      0.66 o
   3   2  15       82.36       79.77      1.70 o
   4   2  15        1.42        1.53      0.52 o
   5   2  15        6.55        6.85      0.59 o
   0   3  15        0.60        1.47      0.50 o
   1   3  15      389.94      406.07      5.62 o
   2   3  15      111.60      106.50      1.46 o
   3   3  15       26.89       24.48      0.95 o
   4   3  15       19.63       19.44      0.92 o
   5   3  15        0.98        1.87      0.63 o
   0   4  15      231.26      264.25      3.77 o
   1   4  15      110.60      107.72      1.43 o
   2   4  15      382.89      378.46      4.05 o
   3   4  15       20.87       18.93      0.73 o
   4   4  15        1.81        2.19      0.57 o
   5   4  15        2.51        3.65      0.78 o
   0   5  15      190.79      164.75      2.63 o
   1   5  15      271.65      286.25      2.93 o
   2   5  15       10.96       14.42      0.77 o
   3   5  15        3.34        3.70      0.64 o
   4   5  15       24.35       25.71      0.94 o
   5   5  15        4.45        5.20      0.98 o
   0   6  15       15.99       15.75      0.74 o
   1   6  15       29.93       27.70      0.62 o
   2   6  15      104.72      104.27      1.54 o
   3   6  15       12.07       12.13      0.75 o
   4   6  15       13.82       15.04      0.78 o
   0   7  15        6.38        6.77      0.93 o
   1   7  15       16.36       17.82      0.55 o
   2   7  15       43.66       42.28      0.97 o
   3   7  15       17.60       15.32      0.88 o
   4   7  15       18.15       17.67      0.98 o
   0   8  15       24.15       26.54      1.07 o
   1   8  15       42.62       45.72      0.94 o
   2   8  15       36.09       37.98      0.99 o
   3   8  15       32.85       31.60      1.23 o
   0   9  15        0.40        0.14      0.55 o
   1   9  15       43.24       44.11      0.99 o
   2   9  15        5.31        5.49      0.75 o
   3   9  15        0.30        1.49      0.80 o
   0  10  15        3.37        4.64      0.78 o
   1  10  15       24.62       27.07      0.97 o
   2  10  15        5.08        5.35      1.05 o
   0   0  16        6.66        6.96      0.60 o
   1   0  16       65.14       67.03      1.23 o
   2   0  16       70.32       68.42      1.16 o
   3   0  16        0.36       -0.33      0.39 o
   4   0  16       68.57       66.96      1.87 o
   5   0  16        0.05       -0.05      0.60 o
   0   1  16      774.61      735.93     14.35 o
   1   1  16       38.79       42.20      0.70 o
   2   1  16       23.16       21.56      0.47 o
   3   1  16       66.12       61.29      1.08 o
   4   1  16       27.34       26.37      0.77 o
   5   1  16        5.63        7.07      0.57 o
   0   2  16      267.20      253.84      6.17 o
   1   2  16       23.75       25.92      0.56 o
   2   2  16       23.39       21.93      0.63 o
   3   2  16       16.40       16.35      0.79 o
   4   2  16        2.13        2.39      0.56 o
   5   2  16        7.87        8.00      0.63 o
   0   3  16       79.01       73.58      2.29 o
   1   3  16       18.94       23.88      1.71 o
   2   3  16       47.04       45.22      0.94 o
   3   3  16        1.41        1.46      0.47 o
   4   3  16       12.13       11.61      0.78 o
   5   3  16        1.64        1.79      0.62 o
   0   4  16        0.46       -0.45      0.45 o
   1   4  16       18.88       13.41      0.48 o
   2   4  16       18.47       13.44      1.30 o
   3   4  16       44.30       42.21      1.05 o
   4   4  16        5.50        6.36      0.69 o
   5   4  16        5.36        4.53      0.82 o
   0   5  16      129.13      120.53      2.08 o
   1   5  16      160.70      150.16      1.75 o
   2   5  16       51.93       45.59      0.99 o
   3   5  16       21.68       23.10      0.92 o
   4   5  16       10.83       11.81      0.71 o
   5   5  16        0.87        0.48      0.73 o
   0   6  16       22.83       22.85      0.86 o
   1   6  16       16.44       15.53      0.53 o
   2   6  16       15.25       18.59      0.72 o
   3   6  16        2.79        2.20      0.55 o
   4   6  16        6.31        6.13      0.61 o
   0   7  16       15.03       13.88      0.75 o
   1   7  16       27.00       25.68      0.65 o
   2   7  16       33.92       35.52      0.92 o
   3   7  16       13.13       12.82      0.85 o
   4   7  16        2.37        2.96      0.68 o
   0   8  16      185.20      190.02      3.59 o
   1   8  16       16.94       19.91      0.69 o
   2   8  16        5.47        6.38      0.64 o
   3   8  16        1.23        1.23      0.63 o
   0   9  16       12.45       14.69      0.93 o
   1   9  16        6.79        7.22      0.61 o
   2   9  16       13.74       13.61      0.94 o
   3   9  16        1.61        1.62      1.30 o
   0  10  16        2.03        1.38      0.70 o
   1  10  16       16.13       16.20      0.81 o
   1   0  17      225.63      229.48      3.41 o
   2   0  17      123.10      119.44      1.97 o
   3   0  17        8.13        7.61      1.95 o
   4   0  17      110.43      105.69      3.96 o
   5   0  17       13.33       13.58      0.96 o
   0   1  17      537.28      495.44      6.92 o
   1   1  17       96.18       88.75      1.19 o
   2   1  17       47.52       43.45      0.69 o
   3   1  17       79.71       77.83      1.77 o
   4   1  17       19.54       19.99      0.72 o
   5   1  17       13.19       13.76      0.72 o
   0   2  17        1.80        0.81      0.39 o
   1   2  17       51.57       61.89      1.05 o
   2   2  17      130.97      121.39      1.82 o
   3   2  17       23.18       21.53      0.89 o
   4   2  17       14.01       15.40      0.94 o
   5   2  17        5.33        6.83      0.62 o
   0   3  17      133.31      134.44      3.68 o
   1   3  17       29.65       28.97      0.70 o
   2   3  17       77.79       68.07      1.23 o
   3   3  17       39.38       35.91      1.15 o
   4   3  17       11.40       11.85      0.91 o
   5   3  17       11.26       10.67      0.71 o
   0   4  17      132.48      143.45      3.98 o
   1   4  17       90.38       82.34      1.57 o
   2   4  17       22.84       17.79      0.80 o
   3   4  17       32.91       30.10      1.07 o
   4   4  17       12.28       12.95      0.86 o
   5   4  17        6.73        7.79      0.96 o
   0   5  17       28.05       28.07      0.91 o
   1   5  17       30.73       28.24      0.71 o
   2   5  17       19.92       18.76      0.91 o
   3   5  17       14.94       13.48      0.70 o
   4   5  17        0.93        0.64      0.59 o
   5   5  17       19.90       18.69      1.48 o
   0   6  17       15.20       16.73      0.79 o
   1   6  17       45.90       43.33      0.83 o
   2   6  17        8.52        7.36      0.65 o
   3   6  17       14.73       15.59      0.88 o
   4   6  17       10.03       10.54      0.73 o
   0   7  17       17.21       18.85      0.87 o
   1   7  17       23.52       23.52      0.63 o
   2   7  17        2.91        3.22      0.59 o
   3   7  17       20.82       21.77      1.05 o
   4   7  17        5.54        4.62      0.79 o
   0   8  17       35.43       41.76      1.33 o
   1   8  17       25.61       27.22      0.80 o
   2   8  17       36.11       36.50      1.14 o
   3   8  17        1.12        0.68      0.61 o
   0   9  17       39.05       42.82      2.60 o
   1   9  17        0.70        0.01      0.45 o
   2   9  17        9.66       10.01      0.90 o
   0  10  17       26.16       26.55      1.25 o
   1  10  17        2.78        2.20      0.56 o
   0   0  18      140.96      144.36      3.81 o
   1   0  18       47.28       42.33      3.10 o
   2   0  18       30.90       26.73      1.03 o
   3   0  18      103.50       98.89      2.35 o
   4   0  18        3.63        5.43      0.76 o
   5   0  18       13.43       12.72      1.00 o
   0   1  18      227.41      216.12      3.24 o
   1   1  18       23.78       27.65      2.06 o
   2   1  18       43.84       44.38      0.81 o
   3   1  18      170.75      161.16      2.41 o
   4   1  18       27.55       27.21      0.90 o
   5   1  18        3.64        3.14      0.58 o
   1   2  18       15.00       12.10      0.41 o
   2   2  18       18.25       22.43      1.67 o
   3   2  18       37.38       36.73      1.16 o
   4   2  18       76.53       74.75      1.51 o
   5   2  18        4.84        4.70      0.60 o
   0   3  18       31.58       25.44      1.33 o
   1   3  18       46.21       44.17      1.00 o
   2   3  18       19.74       18.49      0.83 o
   3   3  18       14.86       15.73      0.82 o
   4   3  18        4.30        5.36      0.75 o
   5   3  18        1.40        2.23      0.58 o
   0   4  18       11.71        6.53      0.77 o
   1   4  18       90.29       85.83      1.64 o
   2   4  18       10.51        9.91      0.79 o
   3   4  18        3.73        4.25      0.59 o
   4   4  18       12.26       11.71      0.85 o
   5   4  18        3.65        6.16      1.03 o
   0   5  18        3.43        4.98      0.57 o
   1   5  18      116.79      103.96      1.48 o
   2   5  18       32.82       35.45      1.11 o
   3   5  18        0.80        0.32      0.44 o
   4   5  18        0.02       -0.18      0.56 o
   0   6  18        2.26        2.75      0.47 o
   1   6  18       52.46       53.83      1.12 o
   2   6  18        9.92        8.96      0.69 o
   3   6  18       20.10       21.28      1.00 o
   4   6  18        0.12        0.25      0.74 o
   0   7  18       28.07       29.18      1.06 o
   1   7  18        8.03        8.70      0.48 o
   2   7  18       11.68       13.58      0.84 o
   3   7  18        3.63        2.95      0.66 o
   4   7  18        0.49        1.10      0.66 o
   0   8  18        0.00        1.11      0.56 o
   1   8  18       29.57       34.06      0.94 o
   2   8  18       10.18        9.15      0.80 o
   3   8  18        3.99        4.51      0.76 o
   0   9  18        0.21        0.64      0.61 o
   1   9  18        2.64        2.16      0.57 o
   2   9  18        2.45        2.64      0.87 o
   0  10  18        0.25        0.04      0.64 o
   1  10  18        1.44        1.97      0.62 o
   1   0  19       15.11       13.45      0.97 o
   2   0  19       41.00       41.00      1.73 o
   3   0  19      290.02      268.21      6.81 o
   4   0  19        0.87        0.96      0.62 o
   5   0  19        6.06        6.69      1.31 o
   0   1  19       72.12       76.04      1.41 o
   1   1  19      937.27      895.49      9.31 o
   2   1  19       23.54       21.85      0.79 o
   3   1  19       51.86       51.24      1.16 o
   4   1  19       53.42       50.95      1.22 o
   5   1  19        6.97        7.48      0.93 o
   0   2  19      562.63      585.83     13.61 o
   1   2  19       29.04       26.33      0.53 o
   2   2  19       90.00       80.24      1.70 o
   3   2  19       13.52       14.00      0.80 o
   4   2  19        4.23        4.77      0.56 o
   5   2  19        6.05        4.82      0.61 o
   0   3  19        8.77        6.29      0.80 o
   1   3  19      132.46      117.46      1.75 o
   2   3  19       19.04       15.35      0.78 o
   3   3  19        7.10        7.73      0.67 o
   4   3  19       18.69       17.02      0.96 o
   5   3  19        7.18        7.29      0.73 o
   0   4  19       19.94       12.35      1.02 o
   1   4  19        4.51        4.58      0.44 o
   2   4  19       35.68       34.44      1.11 o
   3   4  19       13.36       15.08      0.88 o
   4   4  19        3.71        5.06      0.73 o
   5   4  19        7.85        8.45      1.42 o
   0   5  19       58.80       48.21      2.00 o
   1   5  19        7.75        8.58      0.58 o
   2   5  19       15.91       14.11      0.95 o
   3   5  19        1.75        1.39      0.58 o
   4   5  19       14.41       12.65      0.90 o
   0   6  19        5.06        4.61      0.68 o
   1   6  19       13.07       13.76      0.56 o
   2   6  19        2.58        2.14      0.54 o
   3   6  19        3.22        3.87      0.57 o
   4   6  19        3.02        4.28      0.86 o
   0   7  19        0.70       -0.08      0.48 o
   1   7  19        5.03        4.73      0.43 o
   2   7  19       15.69       15.42      0.90 o
   3   7  19        2.27        1.80      0.63 o
   4   7  19        5.68        6.00      1.21 o
   0   8  19       45.01       44.61      1.39 o
   1   8  19       16.95       19.85      0.77 o
   2   8  19        4.78        4.35      0.71 o
   3   8  19        1.53        1.15      0.73 o
   0   9  19        5.35        5.18      0.76 o
   1   9  19       11.87       12.53      0.81 o
   2   9  19        2.68        2.76      0.87 o
   0  10  19       13.99       16.90      1.09 o
   0   0  20      758.10      659.88     15.06 o
   1   0  20       89.87       87.94      1.89 o
   2   0  20       38.96       38.46      1.72 o
   3   0  20        0.33        2.50      0.85 o
   4   0  20       28.56       28.61      1.32 o
   5   0  20        0.03        0.08      0.65 o
   0   1  20      169.54      149.61      2.41 o
   1   1  20      305.29      285.41      4.31 o
   2   1  20       55.31       56.49      1.50 o
   3   1  20       20.06       21.00      0.81 o
   4   1  20       26.18       26.96      0.93 o
   5   1  20        3.56        3.03      0.60 o
   0   2  20        7.90        5.03      0.54 o
   1   2  20       90.85       86.78      1.24 o
   2   2  20      158.96      146.32      2.23 o
   3   2  20       92.29       89.48      1.64 o
   4   2  20        1.79        1.71      0.49 o
   5   2  20        3.01        2.67      0.63 o
   0   3  20       12.61       12.92      0.87 o
   1   3  20       19.52       19.33      0.76 o
   2   3  20       46.55       42.63      1.26 o
   3   3  20       13.16       11.65      1.04 o
   4   3  20       11.43       11.34      0.84 o
   5   3  20        0.45        0.80      0.60 o
   0   4  20        2.21        1.67      0.65 o
   1   4  20        4.42        2.17      0.49 o
   2   4  20       74.53       74.16      1.70 o
   3   4  20       50.90       50.68      1.46 o
   4   4  20        2.57        2.89      0.66 o
   5   4  20        4.46        5.61      1.94 o
   0   5  20        0.19       -0.04      0.61 o
   1   5  20       43.61       46.90      1.42 o
   2   5  20       30.94       28.18      1.25 o
   3   5  20        7.88        8.24      0.75 o
   4   5  20        2.73        3.25      0.71 o
   0   6  20       13.50       14.27      1.21 o
   1   6  20       19.01       17.40      0.97 o
   2   6  20       12.43       13.07      0.82 o
   3   6  20        0.02       -0.54      0.54 o
   4   6  20        4.84        4.04      0.93 o
   0   7  20        3.87        3.89      0.79 o
   1   7  20       20.65       21.56      0.83 o
   2   7  20        7.98        8.83      0.78 o
   3   7  20        4.67        5.38      0.94 o
   0   8  20        8.03        7.38      0.75 o
   1   8  20       11.98       12.36      1.04 o
   2   8  20        5.39        4.56      0.78 o
   3   8  20        3.81        4.22      0.90 o
   0   9  20        9.56       10.52      1.41 o
   1   9  20       11.84       10.22      0.76 o
   2   9  20        0.27       -0.12      0.76 o
   1   0  21       51.78       52.55      2.98 o
   2   0  21      124.04      115.83      3.46 o
   3   0  21       10.25       11.64      1.13 o
   4   0  21       41.99       36.19      1.88 o
   5   0  21        0.65        0.07      0.89 o
   0   1  21      842.19      817.14     12.95 o
   1   1  21        2.75        2.88      0.41 o
   2   1  21      244.89      238.13      3.76 o
   3   1  21       51.14       47.01      1.13 o
   4   1  21       13.35       13.81      0.79 o
   5   1  21        2.25        1.00      0.64 o
   0   2  21       45.33       34.18      0.92 o
   1   2  21      141.76      143.77      1.83 o
   2   2  21      119.08      109.84      2.07 o
   3   2  21       49.54       46.10      1.14 o
   4   2  21        1.99        1.95      0.49 o
   5   2  21        1.09        0.99      0.68 o
   0   3  21       28.38       24.40      0.79 o
   1   3  21      121.86      104.85      1.65 o
   2   3  21        6.55        6.13      0.61 o
   3   3  21       13.19       14.87      0.87 o
   4   3  21        0.32       -0.33      0.48 o
   5   3  21        7.76        7.49      0.77 o
   0   4  21        0.04       -0.56      0.56 o
   1   4  21        0.44       -0.10      0.35 o
   2   4  21       21.93       21.29      0.96 o
   3   4  21        2.10        2.31      0.62 o
   4   4  21        4.33        4.57      0.76 o
   0   5  21       18.49       17.23      1.31 o
   1   5  21       18.47       16.86      0.92 o
   2   5  21        1.13        2.03      0.64 o
   3   5  21       21.11       19.34      1.04 o
   4   5  21        3.50        2.64      1.27 o
   0   6  21       19.96       23.91      1.57 o
   1   6  21        4.39        3.33      0.61 o
   2   6  21       30.81       29.26      1.39 o
   3   6  21        1.67        1.46      0.64 o
   4   6  21        5.36        5.95      1.01 o
   0   7  21       22.07       24.96      1.74 o
   1   7  21       12.44       12.82      0.94 o
   2   7  21        6.72        5.74      0.74 o
   3   7  21        4.11        3.45      0.75 o
   0   8  21        1.83        0.89      0.72 o
   1   8  21       18.83       20.50      1.04 o
   2   8  21        7.30        7.97      1.01 o
   3   8  21        0.03        0.00      1.04 o
   0   9  21        6.58        7.88      1.00 o
   1   9  21        6.12        5.44      0.77 o
   2   9  21        0.93        1.24      1.30 o
   0   0  22        0.63       -0.02      0.53 o
   1   0  22      176.61      171.17      3.22 o
   2   0  22      100.54       89.78      2.93 o
   3   0  22        2.29        2.63      0.83 o
   4   0  22        8.01        9.15      1.19 o
   5   0  22        5.29        4.64      1.06 o
   0   1  22      426.93      394.85      6.67 o
   1   1  22      110.50       97.46      1.36 o
   2   1  22        3.19        4.63      0.54 o
   3   1  22        3.98        4.50      0.59 o
   4   1  22        6.28        6.04      0.67 o
   5   1  22        1.98        1.99      0.69 o
   0   2  22      119.81      109.20      1.94 o
   1   2  22      121.85      106.45      1.47 o
   2   2  22        0.37        0.81      0.60 o
   3   2  22       17.44       18.28      0.98 o
   4   2  22       12.32       11.32      0.73 o
   5   2  22        0.39        0.49      0.66 o
   0   3  22       86.97       81.95      1.61 o
   1   3  22       30.48       25.29      0.71 o
   2   3  22       19.63       15.80      1.00 o
   3   3  22       23.74       22.73      1.03 o
   4   3  22        5.91        6.46      0.70 o
   5   3  22        9.03        8.86      0.89 o
   0   4  22        0.02       -0.05      0.54 o
   1   4  22       24.94       22.70      0.72 o
   2   4  22       39.32       38.50      1.23 o
   3   4  22        1.50        1.95      0.60 o
   4   4  22       21.77       20.34      1.09 o
   0   5  22       12.34       13.32      1.19 o
   1   5  22        3.29        3.56      0.49 o
   2   5  22       27.78       27.69      1.10 o
   3   5  22        3.23        3.26      0.70 o
   4   5  22        0.53        0.50      0.79 o
   0   6  22       23.99       26.55      1.68 o
   1   6  22       14.17       15.93      0.98 o
   2   6  22       18.30       19.35      1.19 o
   3   6  22        1.61        1.21      0.65 o
   4   6  22       11.06       12.53      1.20 o
   0   7  22        9.23       10.15      1.32 o
   1   7  22       18.56       18.68      1.13 o
   2   7  22        4.92        5.54      0.93 o
   3   7  22        6.03        5.89      1.43 o
   0   8  22        0.48       -0.88      0.88 o
   1   8  22       22.50       24.35      1.94 o
   2   8  22        0.97       -0.04      0.80 o
   0   9  22        7.90        8.44      1.41 o
   1   9  22        1.99        2.32      1.17 o
   1   0  23       44.94       41.40      2.35 o
   2   0  23        8.08        9.97      1.00 o
   3   0  23       44.82       44.03      2.01 o
   4   0  23        1.11        1.04      0.88 o
   5   0  23        0.10       -0.10      0.84 o
   0   1  23        1.41        1.67      0.63 o
   1   1  23      147.12      141.82      1.83 o
   2   1  23       55.00       53.88      1.33 o
   3   1  23       12.69       10.78      0.95 o
   4   1  23        6.48        6.13      0.76 o
   5   1  23        3.96        4.55      0.76 o
   0   2  23       29.44       21.70      0.75 o
   1   2  23       79.16       72.40      1.14 o
   2   2  23       28.30       25.53      0.94 o
   3   2  23       23.52       22.68      0.96 o
   4   2  23        3.30        3.76      0.57 o
   5   2  23        3.65        2.74      1.81 o
   0   3  23       39.72       29.54      0.91 o
   1   3  23        0.22        0.22      0.29 o
   2   3  23       21.24       21.27      0.90 o
   3   3  23        1.42        2.22      0.51 o
   4   3  23        5.08        5.92      0.64 o
   0   4  23        3.71        3.15      0.57 o
   1   4  23       18.91       18.91      0.69 o
   2   4  23       10.54       11.31      1.08 o
   3   4  23        3.90        4.01      0.67 o
   4   4  23       14.30       14.81      1.17 o
   0   5  23        2.68        0.68      0.70 o
   1   5  23        6.32        6.51      0.70 o
   2   5  23       22.56       24.09      1.07 o
   3   5  23        4.99        5.20      0.74 o
   4   5  23        3.86        4.88      1.54 o
   0   6  23       28.87       29.77      1.79 o
   1   6  23       10.48       12.09      0.90 o
   2   6  23       36.71       40.32      1.64 o
   3   6  23       11.64       13.37      0.97 o
   0   7  23       41.68       47.29      2.39 o
   1   7  23       25.12       29.37      1.98 o
   2   7  23        1.95        2.25      0.84 o
   3   7  23        7.02        5.57      2.15 o
   0   8  23        2.08        1.32      1.04 o
   1   8  23        8.48        9.73      1.47 o
   2   8  23        0.21        0.19      1.08 o
   0   9  23        4.04        3.19      1.28 o
   1   9  23        3.48        1.77      1.17 o
   0   0  24      130.58      117.81      3.47 o
   1   0  24       34.17       31.64      1.10 o
   2   0  24        2.41        4.41      0.88 o
   3   0  24       43.95       40.67      1.99 o
   4   0  24        4.50        4.25      1.01 o
   5   0  24        1.07        1.52      0.98 o
   0   1  24       65.61       60.72      3.61 o
   1   1  24        7.40        7.37      0.39 o
   2   1  24       40.18       37.81      1.10 o
   3   1  24       14.14       12.26      0.77 o
   4   1  24        1.97        2.87      0.66 o
   5   1  24        3.41        3.73      1.08 o
   0   2  24        4.84        3.71      0.43 o
   1   2  24        9.21        9.00      0.43 o
   2   2  24       61.40       54.38      1.38 o
   3   2  24        1.05        1.25      0.52 o
   4   2  24        5.23        6.41      0.65 o
   0   3  24       28.11       24.40      0.84 o
   1   3  24       66.83       66.60      1.12 o
   2   3  24       15.49       15.41      0.81 o
   3   3  24        4.34        4.06      0.56 o
   4   3  24        3.69        2.64      0.61 o
   0   4  24        1.38        1.77      0.65 o
   1   4  24        6.29        6.53      0.49 o
   2   4  24        4.51        5.37      0.77 o
   3   4  24       20.41       20.46      1.06 o
   4   4  24        1.23        1.30      0.67 o
   0   5  24        3.96        5.85      0.98 o
   1   5  24       18.09       18.87      1.21 o
   2   5  24        7.45        8.49      0.92 o
   3   5  24       17.55       18.38      1.06 o
   4   5  24        1.05        0.94      0.86 o
   0   6  24        0.44        1.66      0.89 o
   1   6  24       34.00       39.25      1.53 o
   2   6  24       23.51       26.85      1.43 o
   3   6  24       15.55       15.79      1.06 o
   0   7  24       59.27       61.02      2.74 o
   1   7  24        1.96        2.22      1.09 o
   2   7  24       28.27       27.87      2.02 o
   3   7  24        3.09        2.70      1.23 o
   0   8  24        4.24        3.24      1.15 o
   1   8  24        1.88        0.43      1.10 o
   2   8  24        2.03        1.04      1.15 o
   1   0  25        2.07        3.29      0.72 o
   2   0  25       13.20       13.94      1.23 o
   3   0  25        1.81        1.97      0.87 o
   4   0  25        0.17        1.35      0.95 o
   0   1  25        4.65        6.58      0.62 o
   1   1  25       24.23       22.75      0.90 o
   2   1  25        7.12        6.77      0.91 o
   3   1  25        8.60        9.01      0.80 o
   4   1  25        0.86        0.66      0.62 o
   0   2  25        2.64        2.36      0.40 o
   1   2  25       34.16       32.14      0.74 o
   2   2  25        4.04        4.25      0.74 o
   3   2  25        1.11        0.63      0.51 o
   4   2  25        0.08        1.04      1.12 o
   0   3  25        0.49        0.76      0.38 o
   1   3  25        0.45        0.82      0.31 o
   2   3  25       14.44       13.17      0.78 o
   3   3  25        0.26       -0.05      0.54 o
   4   3  25       10.45        9.14      1.27 o
   0   4  25        8.33        8.17      0.60 o
   1   4  25        0.85        0.31      0.33 o
   2   4  25       25.95       26.07      1.38 o
   3   4  25        6.87        7.11      0.68 o
   4   4  25        2.29        2.19      0.68 o
   0   5  25        2.72        1.57      0.57 o
   1   5  25       12.04       14.83      0.81 o
   2   5  25       12.70       12.36      1.05 o
   3   5  25        5.93        7.14      0.84 o
   4   5  25        5.42        4.53      1.18 o
   0   6  25       53.46       54.13      2.46 o
   1   6  25       75.48       78.06      3.10 o
   2   6  25       12.43       14.84      1.20 o
   3   6  25       23.10       24.14      2.53 o
   0   7  25       18.49       22.23      1.79 o
   1   7  25        3.31        3.46      1.23 o
   2   7  25       60.17       60.62      2.18 o
   0   8  25        5.11        5.32      1.26 o
   1   8  25        1.85        0.59      1.06 o
   0   0  26        1.95        1.27      0.67 o
   1   0  26      171.44      172.48      5.52 o
   2   0  26        0.01        0.92      0.74 o
   3   0  26        4.74        4.53      1.00 o
   4   0  26        5.76        5.92      1.19 o
   0   1  26       90.89       88.95      2.08 o
   1   1  26        3.69        3.39      0.38 o
   2   1  26       21.95       20.74      1.04 o
   3   1  26       12.99       13.31      1.19 o
   4   1  26        6.26        5.88      0.82 o
   0   2  26        0.34        0.10      0.41 o
   1   2  26       20.44       20.14      0.65 o
   2   2  26        0.57       -0.16      0.44 o
   3   2  26        5.65        6.00      1.05 o
   4   2  26       20.95       20.47      1.21 o
   0   3  26       90.18       95.27      2.25 o
   1   3  26        9.26        6.90      0.46 o
   2   3  26       14.63       15.82      0.85 o
   3   3  26        9.24        9.12      0.79 o
   4   3  26        2.08        2.10      1.01 o
   0   4  26       14.26       15.35      0.91 o
   1   4  26        7.33        8.32      0.56 o
   2   4  26        6.56        7.02      0.70 o
   3   4  26       22.63       23.47      1.46 o
   4   4  26        0.86        0.92      0.66 o
   0   5  26        0.03        0.43      0.56 o
   1   5  26        2.09        1.91      0.55 o
   2   5  26       28.58       30.24      1.48 o
   3   5  26        6.74        5.55      1.01 o
   0   6  26       34.23       43.18      2.23 o
   1   6  26       28.08       32.67      2.04 o
   2   6  26        4.09        6.37      0.96 o
   3   6  26       22.92       23.77      1.51 o
   0   7  26        7.87        9.14      1.36 o
   1   7  26       78.86       82.74      3.37 o
   2   7  26        2.05        2.66      1.12 o
   0   8  26       40.53       44.18      2.47 o
   1   8  26        0.12        1.06      1.12 o
   1   0  27       14.26       16.78      1.60 o
   2   0  27        0.14        0.84      0.75 o
   3   0  27        4.54        4.86      1.01 o
   4   0  27        0.15       -0.91      0.91 o
   0   1  27        6.74        7.30      0.67 o
   1   1  27        0.26        0.12      0.31 o
   2   1  27        0.78        0.80      1.06 o
   3   1  27        9.61        9.80      1.21 o
   4   1  27        1.30        0.81      0.71 o
   0   2  27        0.51        0.12      0.45 o
   1   2  27       16.98       16.37      0.59 o
   2   2  27       12.82       15.14      0.87 o
   3   2  27       11.93       12.13      0.82 o
   4   2  27        5.05        6.23      0.91 o
   0   3  27       31.67       34.73      1.85 o
   1   3  27        8.36        8.63      0.55 o
   2   3  27       16.62       16.50      0.90 o
   3   3  27       12.17       11.74      0.85 o
   4   3  27       14.40       14.30      0.99 o
   0   4  27        0.94        1.20      0.57 o
   1   4  27       38.18       36.61      0.98 o
   2   4  27       15.76       17.03      0.94 o
   3   4  27        8.63       10.39      0.87 o
   0   5  27       24.03       25.60      1.23 o
   1   5  27        5.62        4.64      0.67 o
   2   5  27       38.86       38.57      1.66 o
   3   5  27        8.72       10.77      1.20 o
   0   6  27       14.68       14.12      1.04 o
   1   6  27       50.39       52.21      1.92 o
   2   6  27       55.43       57.97      2.13 o
   3   6  27        0.38        0.73      0.84 o
   0   7  27        0.71        2.09      1.10 o
   1   7  27       62.64       68.22      3.07 o
   2   7  27        2.81        4.33      0.99 o
   0   8  27        0.25        1.15      1.06 o
   0   0  28      166.73      160.66      4.57 o
   1   0  28        3.65        4.77      0.61 o
   2   0  28        9.96       10.87      1.20 o
   3   0  28       38.70       37.68      2.07 o
   4   0  28        2.41        2.57      1.13 o
   0   1  28        0.14       -0.42      0.42 o
   1   1  28       16.15       17.22      0.87 o
   2   1  28       35.32       33.49      1.31 o
   3   1  28       13.25       11.16      0.92 o
   4   1  28       15.92       14.43      1.09 o
   0   2  28       10.38        9.51      1.28 o
   1   2  28       18.77       17.82      0.63 o
   2   2  28        0.58        0.97      0.53 o
   3   2  28       41.67       40.08      1.33 o
   4   2  28        2.36        2.75      0.82 o
   0   3  28        6.13        6.79      0.71 o
   1   3  28       49.53       50.70      1.15 o
   2   3  28        2.55        2.20      0.58 o
   3   3  28       14.84       15.15      0.95 o
   4   3  28        6.24        6.50      0.82 o
   0   4  28       17.22       20.42      1.10 o
   1   4  28        4.43        6.34      0.91 o
   2   4  28        7.34        7.61      0.78 o
   3   4  28       12.18       11.98      0.93 o
   0   5  28        0.82        1.26      0.63 o
   1   5  28        9.34        9.89      0.80 o
   2   5  28        0.68        2.47      1.05 o
   3   5  28        8.31        9.61      0.90 o
   0   6  28       20.58       21.87      1.27 o
   1   6  28       14.64       16.85      1.47 o
   2   6  28       28.42       29.99      1.87 o
   0   7  28       84.56       87.29      3.45 o
   1   7  28        4.44        8.97      1.10 o
   2   7  28       11.41       11.96      1.64 o
   1   0  29        0.30        0.45      0.51 o
   2   0  29       26.30       25.17      1.72 o
   3   0  29        0.04        1.28      0.98 o
   4   0  29        0.17       -0.46      1.03 o
   0   1  29        7.33        6.09      0.69 o
   1   1  29       12.59       14.55      0.73 o
   2   1  29        0.73        0.13      0.68 o
   3   1  29        3.13        3.76      0.76 o
   4   1  29        8.13        9.11      1.09 o
   0   2  29        0.02       -0.10      0.47 o
   1   2  29        1.25        1.70      0.41 o
   2   2  29        0.11        0.20      0.52 o
   3   2  29        3.96        5.52      1.07 o
   4   2  29        9.98        8.94      1.00 o
   0   3  29       56.30       51.73      1.63 o
   1   3  29       50.29       51.09      1.41 o
   2   3  29       11.98       13.42      0.86 o
   3   3  29        4.74        4.41      0.72 o
   0   4  29       31.81       34.56      1.96 o
   1   4  29       29.75       33.23      1.19 o
   2   4  29       16.07       17.57      0.96 o
   3   4  29        6.22        6.82      0.81 o
   0   5  29       28.46       29.49      1.42 o
   1   5  29       24.64       25.54      1.34 o
   2   5  29        1.04        1.89      0.67 o
   3   5  29        0.27       -0.30      0.65 o
   0   6  29       32.29       36.32      2.14 o
   1   6  29       18.47       17.75      1.24 o
   2   6  29        3.21        4.58      0.77 o
   0   7  29       20.46       20.85      1.80 o
   1   7  29        3.60        4.14      1.31 o
   0   0  30      194.22      180.28      5.12 o
   1   0  30        8.50        9.22      1.15 o
   2   0  30        7.07        5.06      1.06 o
   3   0  30        3.69        2.55      1.06 o
   4   0  30        9.75       10.35      1.48 o
   0   1  30        0.26        0.12      0.51 o
   1   1  30        8.26        9.60      0.83 o
   2   1  30        1.13        1.24      0.63 o
   3   1  30       29.83       27.72      1.34 o
   0   2  30        9.51        9.27      0.80 o
   1   2  30       15.34       13.29      0.94 o
   2   2  30       32.78       31.66      1.37 o
   3   2  30        1.55        1.43      0.76 o
   0   3  30       32.78       32.76      1.33 o
   1   3  30        5.04        6.26      0.80 o
   2   3  30       38.38       39.98      1.33 o
   3   3  30        9.58       10.07      0.87 o
   0   4  30       19.99       20.31      1.15 o
   1   4  30       26.72       27.59      1.34 o
   2   4  30        0.14        0.70      0.62 o
   3   4  30        1.87        0.81      0.87 o
   0   5  30        2.37        2.30      0.85 o
   1   5  30        2.27        2.91      0.79 o
   2   5  30        0.59       -0.60      0.63 o
   0   6  30       16.60       18.52      1.75 o
   1   6  30        7.20        7.41      0.98 o
   2   6  30        0.67        0.29      0.67 o
   0   7  30        7.49        7.88      1.47 o
   1   0  31       14.17       15.68      1.39 o
   2   0  31        3.82        3.57      1.02 o
   3   0  31        3.52        2.55      1.06 o
   0   1  31        9.39       11.83      0.87 o
   1   1  31       20.79       20.38      1.10 o
   2   1  31        2.40        1.48      0.64 o
   3   1  31        1.16        1.26      0.71 o
   0   2  31        3.30        2.90      0.68 o
   1   2  31        6.87        6.07      0.79 o
   2   2  31        0.44        0.46      0.71 o
   3   2  31        0.03       -0.49      0.80 o
   0   3  31       44.23       45.71      1.85 o
   1   3  31       15.91       16.96      1.37 o
   2   3  31       18.76       23.19      1.16 o
   3   3  31        2.26        2.87      0.82 o
   0   4  31        0.09        0.84      0.61 o
   1   4  31        8.05        7.49      1.15 o
   2   4  31       37.31       39.28      1.39 o
   3   4  31        6.80        8.18      0.90 o
   0   5  31        0.03       -0.18      0.65 o
   1   5  31        3.50        2.65      0.84 o
   2   5  31        9.29        8.52      0.88 o
   0   6  31        0.05       -0.35      0.94 o
   1   6  31        1.19        0.83      0.77 o
   0   0  32       13.34       13.68      1.35 o
   1   0  32       33.44       32.12      1.83 o
   2   0  32        7.74        7.46      1.20 o
   3   0  32       13.40       12.10      1.47 o
   0   1  32       17.52       19.23      1.07 o
   1   1  32        1.21        1.06      0.62 o
   2   1  32        8.64        9.19      0.92 o
   3   1  32        6.57        6.37      0.91 o
   0   2  32        2.81        2.05      0.73 o
   1   2  32       10.71        9.17      0.85 o
   2   2  32        4.33        3.94      0.78 o
   3   2  32        1.76        1.39      0.79 o
   0   3  32       14.66       14.15      0.98 o
   1   3  32       22.00       23.44      1.26 o
   2   3  32       42.29       44.17      1.44 o
   3   3  32        7.87       10.75      0.93 o
   0   4  32       25.82       27.39      1.34 o
   1   4  32       22.72       22.91      1.31 o
   2   4  32       21.29       21.24      1.14 o
   0   5  32        1.75        2.30      1.07 o
   1   5  32        3.63        2.78      0.83 o
   2   5  32        2.05        1.77      0.74 o
   0   6  32       16.69       17.97      1.74 o
   1   6  32        1.19        0.24      0.75 o
   1   0  33        1.94        2.67      0.93 o
   2   0  33       13.72       12.90      1.45 o
   3   0  33        5.65        4.93      1.22 o
   0   1  33        3.47        3.82      0.67 o
   1   1  33        0.15       -0.39      0.58 o
   2   1  33        1.54        1.28      0.70 o
   3   1  33        5.32        6.48      0.93 o
   0   2  33        0.52        0.27      0.73 o
   1   2  33        0.96        0.74      0.64 o
   2   2  33        6.41        6.06      0.87 o
   3   2  33        2.15        1.72      1.37 o
   0   3  33       12.05       13.08      1.01 o
   1   3  33        4.85        6.99      0.95 o
   2   3  33        2.58        4.43      1.27 o
   0   4  33        5.86        7.14      1.64 o
   1   4  33       41.06       40.54      1.67 o
   2   4  33       13.44       14.52      1.58 o
   0   5  33       11.79       12.03      1.56 o
   1   5  33        9.02        8.86      1.03 o
   0   0  34        7.78        7.76      1.16 o
   1   0  34        5.46        3.84      1.08 o
   2   0  34        0.01       -0.73      0.89 o
   0   1  34        0.00       -0.11      0.56 o
   1   1  34       10.64       11.75      1.50 o
   2   1  34        7.53        8.00      0.94 o
   0   2  34       28.13       29.19      1.34 o
   1   2  34        4.57        2.12      0.72 o
   2   2  34        9.10        8.64      0.97 o
   0   3  34        7.06        7.84      1.33 o
   1   3  34       54.26       58.71      1.95 o
   2   3  34        0.92        1.61      0.82 o
   0   4  34       25.96       33.81      2.12 o
   1   4  34       15.79       18.39      1.25 o
   0   5  34        0.02        0.99      1.06 o
   1   5  34        5.55        9.33      1.48 o
   1   0  35        7.76        7.07      1.24 o
   2   0  35        0.14        0.20      0.99 o
   0   1  35        1.34       -0.53      0.66 o
   1   1  35        0.98        0.52      0.90 o
   2   1  35        3.38        2.45      0.78 o
   0   2  35        2.25        3.73      0.73 o
   1   2  35        6.83        5.48      0.85 o
   2   2  35        0.66        0.35      0.71 o
   0   3  35        0.39        1.38      0.98 o
   1   3  35       13.77       18.64      1.82 o
   2   3  35        8.19        8.71      1.28 o
   0   4  35       70.63       78.91      3.25 o
   1   4  35        0.45        1.29      0.78 o
   0   0  36        5.84        5.00      1.10 o
   1   0  36        0.00       -0.83      0.83 o
   2   0  36        1.75        0.24      0.98 o
   0   1  36        0.00       -0.61      1.51 o
   1   1  36        1.57        0.60      0.66 o
   2   1  36        5.42        5.78      0.90 o
   0   2  36       14.61       18.55      1.59 o
   1   2  36        7.03        6.89      1.23 o
   1   3  36       14.08       13.80      1.13 o
   1   0  37        1.71        0.89      0.98 o
   1   1  37        0.60        0.12      0.65 o
   1   2  37        4.99        4.27      0.86 o
 
